# Supplementary material for: Tailoring Heat Transfer and Bactericidal Response in Multifunctional Cotton Composites
Source: Nanomaterials (Basel). 2023 Jan 23;13(3):463. doi: 10.3390/nano13030463 (PMC9919448; doi:10.3390/nano13030463)
Supplement: Supplementary file 1 [file nanomaterials-13-00463-s001.zip]

Archive with 1 entries (1 files):
- nanomaterials-2151412-supplementary.pdf
